# Supplementary material for: A thermodynamic insight into viral infections: do viruses in a lytic cycle hijack cell metabolism due to their low Gibbs energy?
Source: Heliyon. 2020 May 8;6(5):e03933. doi: 10.1016/j.heliyon.2020.e03933 (PMC7218021; doi:10.1016/j.heliyon.2020.e03933)
Supplement: Supplementary information 2 - Virus DNA sequences [file mmc2.xlsx]

## Sheet: Sheet1
Name	Lengt	RNA (1) or DNA (2)	single (1) or double (2) stranded	NCBI ID
Cyanophage Syn5	46214	2	2	NC_009531.1
Enterobacteria phage T4	168903	2	2	NC_000866.4
Bacillus phage phi29	19282	2	2	NC_011048.1
Enterobacteria phage HK97	39732	2	2	NC_002167.1
Enterobacteria phage lambda	48502	2	2	NC_001416.1
Enterobacteria phage N4	70153	2	2	NC_008720.1
Enterobacteria phage PRD1 (Bacteriophage PRD1)	14927	2	2	NC_001421.2
Enterobacteria phage T7	39937	2	2	NC_001604.1
Flock House Virus*	3107	1	1	NC_004146.1
	1400	1	1	NC_004144.1
Hepatitis A virus	7478	1	1	NC_001489.1
Hepatitis B virus	3182	2	2	NC_003977.2
BK polyomavirus (BKPyV) (Human polyomavirus 1)	5141	2	2	MN135851.1
Poliovitus type 1	7440	1	1	NC_002058.3
Saccharomyces cerevisiae virus L-A (ScV-L-A) (ScVL1)	4579	1	2	NC_003745.1
Saccharomyces cerevisiae virus L-BC (ScV-L-BC) (ScVLa)	4615	1	1	NC_001641.1
Human herpes virus 1	151223	2	2	MN159383.1
