# Supplementary material for: A thermodynamic insight into viral infections: do viruses in a lytic cycle hijack cell metabolism due to their low Gibbs energy?
Source: Heliyon. 2020 May 8;6(5):e03933. doi: 10.1016/j.heliyon.2020.e03933 (PMC7218021; doi:10.1016/j.heliyon.2020.e03933)
Supplement: Supplementary information 3 - Growth stoichiometry [file mmc3.xlsx]

## Sheet: Sheet1
Name		Reactants												→	Products
		Amino acids	CH2O	O2	HPO42-	H2O	HCO3-	H2CO3	Na+	K+	Mg2+	Ca2+	Cl-		Bio	SO42-	H2O	HCO3-	H2CO3
Poliovirus		1.31409	0	0.420058	0.0225	0	6e-05	0	0	0	0	0	0	→	1	0.02253	0.138235	0	0.314145
Gastrointestinal tract - small intestine (wall)		0.796115	0.321062	0	0.00278971	0	0.0251632	0	0.00375854	0.00442003	0	0	0.00243725	→	1	0.0125007	0.0842915	0	0.14234
Brain-grey matter		0.723005	0.47985	0	0.0122454	0.0228823	0.00223358	0	0.0109987	0.00970081	0	0	0.0106983	→	1	0.00836155	0	0	0.205089
Hepatovirus A		1.30019	0	0.416338	0.0253561	0	0	0	0	0	0	0	0	→	1	0.0239283	0.153207	0.0028557	0.297339
Hepatovirus B		1.40757	0	0.506511	0.0194798	0	0.0140173	0	0	0	0	0	0	→	1	0.0264885	0.0999157	0	0.42159
Liver 1		0.823567	0.269173	0	0.00836914	0	0.01338	0	0.00751708	0.00663005	0	0	0.00487451	→	1	0.0104228	0.0901968	0	0.10612
Liver 2		0.999392	0.0247822	0	0.00923262	0	0.0188437	0	0.00829265	0.0073141	0	0	0.00537743	→	1	0.0135398	0.0901896	0	0.043018
Liver 3		1.09564	0	0.079144	0.00767862	0	0.0179988	0	0.0103453	0.00608302	0	0	0.0100627	→	1	0.0134952	0.090871	0	0.113642
Human herpes virus (entire virus)		0.862824	0.21784	0	0.00625971	0	0.0185609	0	0	0	0	0	0	→	1	0.0155402	0.076678	0	0.0992245
Human herpes virus 1 (no envelope)		1.63496	0	0.857209	0.0756996	0	0	0	0	0	0	0	0	→	1	0.0345106	0.243987	0.082378	0.552584
Epithelium		1.12659	0	0.107025	0.0073861	0	0.0205798	0	0.00995118	0.00585128	0	0	0.00967937	→	1	0.0146145	0.0660777	0	0.147167
Neurons		0.723005	0.47985	0	0.0122454	0.0228823	0.00223358	0	0.0109987	0.00970081	0	0	0.0106983	→	1	0.00836155	0	0	0.205089
Influenza		0.850606	0.223887	0	0.000649908	0	0.028417	0	0	0	0	0	0	→	1	0.0148584	0.0625522	0	0.10291
Adenovirus		1.25226	0	0.317071	0.00997166	0	0.0253136	0	0	0	0	0	0	→	1	0.0226285	0.0963917	0	0.277571
Lung - parenchyma		1.12659	0	0.107025	0.0073861	0	0.0205798	0	0.00995118	0.00585128	0	0	0.00967937	→	1	0.0146145	0.0660777	0	0.147167
BK polyomavirus (BKPyV) (Human polyomavirus 1)		1.28926	0	0.356834	0.0122281	0	0.0164417	0	0	0	0	0	0	→	1	0.0204489	0.0977321	0	0.305705
Kidney 1		0.867241	0.22328	0	0.00587531	0	0.0278536	0	0.00791571	0.00465443	0	0.00227033	0.005133	→	1	0.0138132	0.093787	0	0.118374
Kidney 2		0.971964	0.0967664	0	0.00731642	0	0.0298319	0	0.0098573	0.00579608	0	0.0028272	0.00639204	→	1	0.0147745	0.0722346	0	0.0985628
Kidney 3		0.660437	0.495549	0	0.00745712	0	0.00766337	0	0.00669791	0.00590755	0	0	0.00434331	→	1	0.00715773	0.0885468	0	0.16365
Flock house virus		1.31674	0	0.402095	0.0115211	0	0.0232534	0	0	0	0	0	0	→	1	0.0231478	0.0938262	0	0.33999
Saccharomyces cerevisiae virus L-A		1.26621	0	0.342442	0.0179706	0	0.00843194	0	0	0	0	0	0	→	1	0.0221866	0.137691	0	0.27464
Saccharomyces cerevisiae virus L-BC		1.267	0	0.338877	0.0178306	0	0.00481562	0	0	0	0	0	0	→	1	0.0202384	0.128397	0	0.271811
Saccharomyces cerevisiae		0.7031	0.2969	0.0181	0.012	0	0.0316	0	0	0.022	0.003	0.001	0	→	1	0.0128	0.1126	0	0.0316
Enterobacteria phage T4		1.38822	0	0.516324	0.039802	0	0	0	0	0	0	0	0	→	1	0.0280388	0.169014	0.0235265	0.364691
Enterobacteria phage N4		1.43538	0	0.580583	0.048934	0	0	0	0	0	0	0	0	→	1	0.028405	0.187063	0.0410579	0.394322
Enterobacteria phage T7		1.48476	0	0.639726	0.0516503	0	0	0	0	0	0	0	0	→	1	0.0295489	0.180411	0.0442029	0.440557
Enterobacteria phage lambda		1.45581	0	0.608127	0.0511088	0	0	0	0	0	0	0	0	→	1	0.0296415	0.191111	0.0429347	0.412871
Enterobacteria phage PRD1 (Bacteriophage PRD1)		1.28209	0	0.369508	0.0176693	0	0.0154651	0	0	0	0	0	0	→	1	0.0254018	0.125431	0	0.29755
Escherichia coli		1.068	0	0.1285	0	0.017	0.048	0	0	0	0	0	0	→	1	0.024	0	0	0.116
E. coli		0.979	0.0495	0	0	0	0.044	0	0	0	0	0	0	→	1	0.022	0.009	0	0.0725
E. coli K-12: grown on Acetic acid		0.9345	0.0655	0.04075	0	0	0.042	0	0	0	0	0	0	→	1	0.021	0.1145	0	0.042
E. coli K-12: grown on glucose		1.157	0	0.2335	0	0.013	0.052	0	0	0	0	0	0	→	1	0.026	0	0	0.209
E. coli K-12: grown on glucose		0.979	0.037	0	0	0.026	0.044	0	0	0	0	0	0	→	1	0.022	0	0	0.06
E. coli K-12: grown on glucose		1.04575	0	0.130875	0	0	0.047	0	0	0	0	0	0	→	1	0.0235	0.00575	0	0.09275
E. coli K-12: grown on glucose		1.05465	0	0.119925	0	0.02035	0.0474	0	0	0	0	0	0	→	1	0.0237	0	0	0.10205
E. coli K-12: grown on glucose		1.0413	0	0.08535	0	0.0337	0.0468	0	0	0	0	0	0	→	1	0.0234	0	0	0.0881
E. coli K-12: grown on glucose		1.068	0	0.111	0	0	0.048	0	0	0	0	0	0	→	1	0.024	0.098	0	0.116
E. coli K-12: grown on Succinic acid		1.0235	0	0.06075	0	0	0.046	0	0	0	0	0	0	→	1	0.023	0.0935	0	0.0695
E. coli W: grown on glucose		1.1125	0	0.17025	0	0	0.05	0	0	0	0	0	0	→	1	0.025	0.0135	0	0.1625
E. coli W: grown on glycerol		1.1125	0	0.17025	0	0	0.05	0	0	0	0	0	0	→	1	0.025	0.0135	0	0.1625
Enterobacteria phage PRD1 (Bacteriophage PRD1)		1.28209	0	0.369508	0.0176693	0	0.0154651	0	0	0	0	0	0	→	1	0.0254018	0.125431	0	0.29755
Pseudomonas C12B		1.0235	0	0.03075	0	0.1265	0.046	0	0	0	0	0	0	→	1	0.023	0	0	0.0695
Bacillus phage phi29		1.3798	0	0.503483	0.036483	0	0	0	0	0	0	0	0	→	1	0.028372	0.153521	0.016222	0.363577
B. subtilis (P-limited growth, 0.1h-1)		1.04575	0	0.059375	0.008	0	0.019	0	0	0	0	0	0	→	1	0.0175	0.08475	0	0.06475
B. subtilis (P-limited growth, 0.4h-1)		1.06355	0	0.092975	0.012	0	0.0138	0	0	0	0	0	0	→	1	0.0189	0.09455	0	0.07735
B. subtilis (N-limited growth, 0.4h-1)		1.02795	0	0.042025	0.021	0	0	0	0	0	0	0	0	→	1	0.0181	0.09645	0.0058	0.02215
Cyanophage Syn5 virus		1.48458	0	0.651648	0.0537915	0	0	0	0	0	0	0	0	→	1	0.0311103	0.195765	0.0453623	0.439223
Cyanobacteria Synechocystis PCC 6803		0.838479	0.161521	0.00922463	0	0	0.0376845	0	0	0	0	0	0	→	1	0.0188422	0.107759	0	0.0376845
